# Supplementary material for: Extended Antimicrobial Profile of Chromone–Butenafine Hybrids
Source: Molecules. 2025 Jul 15;30(14):2973. doi: 10.3390/molecules30142973 (PMC12300761; doi:10.3390/molecules30142973)
Supplement: Supplementary file 1 [file molecules-30-02973-s001.zip]

Archive with 1 entries (1 files):
- molecules-3719755-supplementary.pdf
